# Supplementary material for: Mathematical Modeling of ROS Production and Diode-like Behavior in the SDHA/SDHB Subcomplex of Succinate Dehydrogenases in Reverse Quinol-Fumarate Reductase Direction
Source: Int J Mol Sci. 2022 Dec 9;23(24):15596. doi: 10.3390/ijms232415596 (PMC9778801; doi:10.3390/ijms232415596)
Supplement: Supplementary file 1 [file ijms-23-15596-s001.zip]

Archive with 1 entries (1 files):
- ijms-1956004-supplementary.pdf
